# Supplementary material for: Neutrophil microvesicles drive atherosclerosis by delivering miR-155 to atheroprone endothelium
Source: Nat Commun. 2020 Jan 10;11:214. doi: 10.1038/s41467-019-14043-y (PMC6954269; doi:10.1038/s41467-019-14043-y)
Supplement: Supplementary file 4 — Source Data [file 41467_2019_14043_MOESM4_ESM.xlsx]

## Sheet: Figure 1c
		D1	D2	D3
175	175	13129300	1821133	4551882
225	225	90029520	76487600	21849030
275	275	106910100	92877800	40966940
325	325	174432200	43707200	44608440
375	375	60019680	49170600	24580160
425	425	20631760	18211330	4551882
475	475	11253690	9105666	15476400
525	525	9378075	20032470	9103763
575	575	9378075	3642266	3641505
625	625	0	1821133	5462258
675	675	3751230	7284533	10014140
725	725	0	9105666	7283011
775	775	1875615	1821133	6372635
825	825	0	1821133	910376
875	875	1875615	1821133	1820753
925	925	1875615	0	910376
975	975	0	0	910376
1025	1025	0	0	0
1075	1075	0	0	0
1125	1125	3751230	0	0
1175	1175	0	3642266	910376
1225	1225	0	0	910376
1275	1275	0	0	0
1325	1325	3751230	3642266	0
1375	1375		3642266	0
1425	1425		0	0
1475	1475		3642266	910376
1525	1525		0	910376
1575	1575		1821133	910376
1625	1625		1821133	0
1675	1675		1821133	910376
1725	1725		0
1775	1775		0
1825	1825		0
1875	1875		1821133
1925	1925		0
1975	1975		3642266

## Sheet: Figure 1f
Size / nm	NMV/mL
15	0
45	0
75	15000000
105	42000000
135	75000000
165	63000000
195	46000000
225	39000000
255	17000000
285	15000000
315	10000000
345	7000000
375	5000000
405	5000000
435	3000000
465	5000000
495	2000000
525	2000000
555	1000000
585	2000000
615	0
645	1000000
675	1000000
705	0
735	0
765	2000000
795	2000000
825	0
855	0
885	2000000
915	0
945	0
975	1000000
1005	0
1035	1000000
1065	0
1095	0
1125	0
1155	0
1185	0
1215	0
1245	0
1275	0
1305	0
1335	0
1365	0
1395	0
1425	0
1455	0
1485	0
1515	0
1545	0
1575	0
1605	0
1635	0
1665	0
1695	0
1725	0
1755	0
1785	0
1815	0
1845	0
1875	0
1905	0
1935	0
1965	0
1995	0
2025	0
2055	0
2085	0
2115	0
2145	0
2175	0
2205	0
2235	0
2265	0
2295	0
2325	0
2355	0
2385	0
2415	0
2445	0
2475	0
2505	0
2535	0
2565	0
2595	0
2625	0
2655	0
2685	0
2715	0
2745	0
2775	0
2805	0
2835	0
2865	0
2895	0
2925	0
2955	0
2985	0
3015	0
3045	0
3075	0
3105	0
3135	0
3165	0
3195	0
3225	0
3255	0
3285	0
3315	0
3345	0
3375	0
3405	0
3435	0
3465	0
3495	0
3525	0
3555	0
3585	0
3615	0
3645	0
3675	0
3705	0
3735	0
3765	0
3795	0
3825	0
3855	0
3885	0
3915	0
3945	0
3975	0
4005	0
4035	0
4065	0
4095	0
4125	0
4155	0
4185	0
4215	0
4245	0
4275	0
4305	0
4335	0
4365	0
4395	0
4425	0
4455	0
4485	0
4515	0
4545	0
4575	0
4605	0
4635	0
4665	0
4695	0
4725	0
4755	0
4785	0
4815	0
4845	0
4875	0
4905	0
4935	0
4965	0
4995	0
5025	0
5055	0
5085	0
5115	0
5145	0
5175	0
5205	0
5235	0
5265	0
5295	0
5325	0
5355	0
5385	0
5415	0
5445	0
5475	0
5505	0
5535	0
5565	0
5595	0
5625	0
5655	0
5685	0
5715	0
5745	0
5775	0
5805	0
5835	0
5865	0
5895	0
5925	0
5955	0
5985	0

## Sheet: Figure 1g
Pre	Post
118.35	167.36
79.64	125.7
162.64	189.43
151.33	131.9
125.144	193.63
98.25	164.96
140.44	79.36
89.23	109.24
90.65	92.247
82.36	129.217
75.04	87.84
30.42	72.4
108.6	191.29
121.46	138.36
26.39	29.533

## Sheet: Figure 1h
Chow	WD
121.217	143.993
90.134	170.926
95.4274	363.652
88.2481	288.467
105.577	270.402
99.4612

## Sheet: Figure 1i
Control	Neut depleted
147.2	82.002
115.9	84.21
109.5	77.908
58.29	35.26
69.14	61.23

## Sheet: Figure 1j
6 wk	20 wk
76.4706	193.048
49.1979	191.444
104.278	380.214
213.904	307.487
181.283
91.4439
109.091

## Sheet: Figure 2e
Protected	Prone
1	3.4
1.8	14.8
0.2	6
1	8.2

## Sheet: Figure 3b
Static	HSS	OSS
12	3.57	30.857
16.5	4.42	26.1428
11.83	2	17.4286

## Sheet: Figure 3c
Static	HSS	OSS
3607	1552	4196
3317	2482	3692
4982	2412	5995
2939	527	3586
4949	3513	6815

## Sheet: Figure 3e
Isotype Control	Anti- ICAM-1
113.86	64.83
126.689	61.011
59.43	30.31

[truncated: 47 more sheets: Figure 3g, Figue 3h, Figure 3i, Figure 3j, Figure 4a, Figure 4b, Figure 4c, Figure 4d, Figure 4e, Figure 5d, Figure 5e, Figure 5f, Figure 6a, Figure 6b, Figure 6c, Figure 6d, Figure 6e, Figure 6f, Figure 6g, Figure 6h …]
